# Supplementary material for: Histopathological Characteristics and Multi-Omics Analysis of Ocular Pigmentation Defects in Albino Percocypris pingi
Source: Cells. 2025 Sep 4;14(17):1377. doi: 10.3390/cells14171377 (PMC12427960; doi:10.3390/cells14171377)
Supplement: Supplementary file 1 [file cells-14-01377-s001.zip]

Archive with 1 entries (1 files):
- cells-3844858-supplementary.pdf
